# Supplementary material for: Genetically predicted chronic rhinosinusitis and the risk of stroke: a two-sample Mendelian randomization study
Source: Front Neurol. 2024 Jan 11;14:1294321. doi: 10.3389/fneur.2023.1294321 (PMC10808795; doi:10.3389/fneur.2023.1294321)
Supplement: Supplementary file 1 [file Data_Sheet_1.xlsx]

## Sheet: Data S1
	pos.exposure	other_allele.exposure	effect_allele.exposure	SNP	pval.exposure	beta.exposure	se.exposure	eaf.exposure	exposure	mr_keep.exposure	pval_origin.exposure	id.exposure	data_source.exposure	F
99	102424485	G	A	rs887972	1.00786e-09	0.0758778	0.0124224	0.293179	exposure	TRUE	reported	mIiDbH	textfile	37.3094
143	110517771	A	C	rs150649674	6.58294e-10	0.169205	0.027398	0.0424925	exposure	TRUE	reported	mIiDbH	textfile	38.1407
207	111122718	G	A	rs6889889	6.1759e-24	0.123597	0.0122506	0.300763	exposure	TRUE	reported	mIiDbH	textfile	101.789
1394	32636021	A	T	rs1391371	5.39262e-29	0.159081	0.0142352	0.189296	exposure	TRUE	reported	mIiDbH	textfile	124.885
2085	32830954	C	T	rs1015166	1.20781e-12	0.0810514	0.0114085	0.477691	exposure	TRUE	reported	mIiDbH	textfile	50.4736
2142	106018005	G	A	rs6967330	2.36282e-08	0.0717546	0.0128521	0.267234	exposure	TRUE	reported	mIiDbH	textfile	31.171
2189	6192796	T	C	rs2095044	9.5918e-31	-0.15032	0.0130402	0.761052	exposure	TRUE	reported	mIiDbH	textfile	132.882
2322	124333370	C	G	rs748660	1.94267e-11	-0.0787578	0.0117369	0.394772	exposure	TRUE	reported	mIiDbH	textfile	45.0278
2336	9007290	C	T	rs12413578	1.80036e-10	-0.161887	0.0253843	0.0583813	exposure	TRUE	reported	mIiDbH	textfile	40.6718
2352	111446804	T	C	rs3184504	6.52064e-10	-0.0714433	0.0115655	0.592387	exposure	TRUE	reported	mIiDbH	textfile	38.1588
2376	29943333	T	G	rs4402589	3.35452e-09	0.0675573	0.0114248	0.499098	exposure	TRUE	reported	mIiDbH	textfile	34.9661
2393	31012093	C	A	rs72800849	7.7188e-09	-0.0804074	0.0139246	0.220322	exposure	TRUE	reported	mIiDbH	textfile	33.3447
2416	89818509	G	A	rs2079672	4.80098e-09	-0.0683695	0.0116792	0.604806	exposure	TRUE	reported	mIiDbH	textfile	34.2688
2419	35745536	G	A	rs3744374	2.87012e-11	-0.09151	0.0137545	0.230065	exposure	TRUE	reported	mIiDbH	textfile	44.2637
2453	48711017	G	A	rs281379	1.08593e-12	0.0821542	0.0115399	0.408084	exposure	TRUE	reported	mIiDbH	textfile	50.6822
2460	19755901	C	T	rs41260844	4.31023e-10	-0.0787006	0.0126075	0.299919	exposure	TRUE	reported	mIiDbH	textfile	38.9671

## Sheet: Data S2
	snp	trait
1	rs887972	eosinophil count
2	rs887972	eosinophil percentage of granulocytes
3	rs887972	eosinophil percentage of white cells
4	rs887972	neutrophil percentage of granulocytes
5	rs887972	sum eosinophil basophil counts
6	rs887972	allergic disease
7	rs887972	asthma
8	rs887972	doctor diagnosed asthma
9	rs887972	doctor diagnosed hayfever or allergic rhinitis
10	rs887972	hayfever, allergic rhinitis or eczema
11	rs887972	no blood clot, bronchitis, emphysema, asthma, rhinitis, eczema or allergy diagnosed by doctor
12	rs887972	self-reported asthma
13	rs887972	self-reported hayfever or allergic rhinitis
14	rs887972	treatment with ventolin 100micrograms inhaler
15	rs887972	wheeze or whistling in the chest in last year
16	rs887972	asthma
17	rs887972	asthma
18	rs6889889	eosinophil count
19	rs6889889	eosinophil percentage of granulocytes
20	rs6889889	eosinophil percentage of white cells
21	rs6889889	neutrophil percentage of granulocytes
22	rs6889889	sum eosinophil basophil counts
23	rs6889889	allergic disease
24	rs6889889	asthma
25	rs6889889	doctor diagnosed asthma
26	rs6889889	doctor diagnosed hayfever or allergic rhinitis
27	rs6889889	hayfever, allergic rhinitis or eczema
28	rs6889889	no blood clot, bronchitis, emphysema, asthma, rhinitis, eczema or allergy diagnosed by doctor
29	rs6889889	self-reported asthma
30	rs6889889	self-reported hayfever or allergic rhinitis
31	rs6889889	treatment with ventolin 100micrograms inhaler
32	rs6889889	wheeze or whistling in the chest in last year
33	rs1391371	eosinophil count
34	rs1391371	eosinophil percentage of white cells
35	rs1391371	granulocyte count
36	rs1391371	granulocyte percentage of myeloid white cells
37	rs1391371	monocyte percentage of white cells
38	rs1391371	myeloid white cell count
39	rs1391371	neutrophil count
40	rs1391371	sum basophil neutrophil counts
41	rs1391371	sum eosinophil basophil counts
42	rs1391371	sum neutrophil eosinophil counts
43	rs1391371	white blood cell count
44	rs1391371	iga deficiency
45	rs1391371	inflammatory bowel disease
46	rs1391371	ulcerative colitis
47	rs1391371	primary sclerosing cholangitis
48	rs1391371	asthma
49	rs1391371	asthma
50	rs1391371	diabetes diagnosed by doctor
51	rs1391371	doctor diagnosed asthma
52	rs1391371	eye problems or disorders: diabetes related eye disease
53	rs1391371	forced vital capacity
54	rs1391371	forced vital capacity, best measure
55	rs1391371	hand grip strength left
56	rs1391371	hand grip strength right
57	rs1391371	height
58	rs1391371	illnesses of siblings: diabetes
59	rs1391371	insulin-dependent diabetes mellitus
60	rs1391371	intestinal malabsorption
61	rs1391371	long-standing illness, disability or infirmity
62	rs1391371	medication for cholesterol, blood pressure or diabetes: insulin
63	rs1391371	nasal polyp
64	rs1391371	no blood clot, bronchitis, emphysema, asthma, rhinitis, eczema or allergy diagnosed by doctor
65	rs1391371	number of self-reported non-cancer illnesses
66	rs1391371	number of treatments or medications taken
67	rs1391371	other disorders of pancreatic internal secretion
68	rs1391371	other rheumatoid arthritis
69	rs1391371	overall health rating
70	rs1391371	self-reported asthma
71	rs1391371	self-reported diabetes
72	rs1391371	self-reported hypothyroidism or myxoedema
73	rs1391371	self-reported malabsorption or coeliac disease
74	rs1391371	self-reported multiple sclerosis
75	rs1391371	self-reported nasal polyps
76	rs1391371	self-reported polymyalgia rheumatica
77	rs1391371	self-reported rheumatoid arthritis
78	rs1391371	self-reported type 1 diabetes
79	rs1391371	self-reported ulcerative colitis
80	rs1391371	seropositive rheumatoid arthritis
81	rs1391371	sitting height
82	rs1391371	started insulin within one year diagnosis of diabetes
83	rs1391371	taking other prescription medications
84	rs1391371	treatment with becotide 50 inhaler
85	rs1391371	treatment with folic acid product
86	rs1391371	treatment with hydroxychloroquine
87	rs1391371	treatment with insulin
88	rs1391371	treatment with insulin product
89	rs1391371	treatment with leflunomide
90	rs1391371	treatment with levothyroxine sodium
91	rs1391371	treatment with methotrexate
92	rs1391371	treatment with prednisolone
93	rs1391371	treatment with salbutamol
94	rs1391371	treatment with seretide 50 evohaler
95	rs1391371	treatment with sulfasalazine
96	rs1391371	treatment with sulphasalazine
97	rs1391371	treatment with ventolin 100micrograms inhaler
98	rs1391371	trunk fat-free mass
99	rs1391371	trunk predicted mass
100	rs1391371	vitamin and mineral supplements: folic acid or folate
101	rs1391371	vitamin and mineral supplements: none of the above
102	rs1391371	wheeze or whistling in the chest in last year
103	rs1391371	rheumatoid arthritis
104	rs1391371	rheumatoid arthritis
105	rs1015166	iga deficiency
106	rs1015166	type 1 diabetes
107	rs1015166	primary sclerosing cholangitis
108	rs1015166	type 1 diabetes and autoimmune thyroid diseases
109	rs1015166	diabetes diagnosed by doctor
110	rs1015166	insulin-dependent diabetes mellitus
111	rs1015166	intestinal malabsorption
112	rs1015166	medication for cholesterol, blood pressure or diabetes: insulin
113	rs1015166	self-reported diabetes
114	rs1015166	self-reported hyperthyroidism or thyrotoxicosis
115	rs1015166	self-reported malabsorption or coeliac disease
116	rs1015166	self-reported psoriasis
117	rs1015166	self-reported type 1 diabetes
118	rs1015166	started insulin within one year diagnosis of diabetes
119	rs1015166	treatment with insulin
120	rs1015166	treatment with insulin product
121	rs1015166	rheumatoid arthritis
122	rs1015166	diabetes mellitus type 1
123	rs6967330	asthma childhood onset
124	rs2095044	eosinophil count
125	rs2095044	eosinophil percentage of granulocytes
126	rs2095044	eosinophil percentage of white cells
127	rs2095044	neutrophil percentage of granulocytes
128	rs2095044	sum eosinophil basophil counts
129	rs2095044	allergic disease
130	rs2095044	asthma
131	rs2095044	doctor diagnosed asthma
132	rs2095044	hayfever, allergic rhinitis or eczema
133	rs2095044	nasal polyp
134	rs2095044	no blood clot, bronchitis, emphysema, asthma, rhinitis, eczema or allergy diagnosed by doctor
135	rs2095044	self-reported asthma
136	rs2095044	self-reported hayfever or allergic rhinitis
137	rs2095044	self-reported nasal polyps
138	rs2095044	treatment with ventolin 100micrograms inhaler
139	rs2095044	wheeze or whistling in the chest in last year
140	rs2095044	asthma
141	rs2095044	asthma
142	rs748660	impedance of arm left
143	rs748660	impedance of arm right
144	rs748660	impedance of whole body
145	rs748660	no blood clot, bronchitis, emphysema, asthma, rhinitis, eczema or allergy diagnosed by doctor
146	rs12413578	eosinophil count
147	rs12413578	eosinophil percentage of granulocytes
148	rs12413578	eosinophil percentage of white cells
149	rs12413578	neutrophil percentage of granulocytes
150	rs12413578	sum eosinophil basophil counts
151	rs12413578	allergic disease
152	rs12413578	allergic disease asthma hay fever or eczema
153	rs12413578	asthma
154	rs12413578	rheumatoid arthritis
155	rs12413578	asthma
156	rs12413578	doctor diagnosed asthma
157	rs12413578	hayfever, allergic rhinitis or eczema
158	rs12413578	no blood clot, bronchitis, emphysema, asthma, rhinitis, eczema or allergy diagnosed by doctor
159	rs12413578	self-reported asthma
160	rs12413578	treatment with ventolin 100micrograms inhaler
161	rs12413578	wheeze or whistling in the chest in last year
162	rs3184504	basophil count
163	rs3184504	eosinophil count
164	rs3184504	eosinophil percentage of granulocytes
165	rs3184504	eosinophil percentage of white cells
166	rs3184504	granulocyte count
167	rs3184504	hematocrit
168	rs3184504	hemoglobin concentration
169	rs3184504	high light scatter percentage of red cells
170	rs3184504	high light scatter reticulocyte count
171	rs3184504	immature fraction of reticulocytes
172	rs3184504	lymphocyte count
173	rs3184504	lymphocyte percentage of white cells
174	rs3184504	monocyte count
175	rs3184504	myeloid white cell count
176	rs3184504	neutrophil count
177	rs3184504	neutrophil percentage of granulocytes
178	rs3184504	neutrophil percentage of white cells
179	rs3184504	platelet count
180	rs3184504	plateletcrit
181	rs3184504	red blood cell count
182	rs3184504	reticulocyte count
183	rs3184504	reticulocyte fraction of red cells
184	rs3184504	sum basophil neutrophil counts
185	rs3184504	sum eosinophil basophil counts
186	rs3184504	sum neutrophil eosinophil counts
187	rs3184504	white blood cell count
188	rs3184504	diastolic blood pressure
189	rs3184504	hypertension
190	rs3184504	coronary artery disease
191	rs3184504	coronary artery disease
192	rs3184504	myocardial infarction
193	rs3184504	log egfr cystatin c
194	rs3184504	maternal effects on offspring birthweight
195	rs3184504	body mass index
196	rs3184504	body mass index
197	rs3184504	high density lipoprotein
198	rs3184504	low density lipoprotein
199	rs3184504	low density lipoprotein
200	rs3184504	total cholesterol
201	rs3184504	total cholesterol
202	rs3184504	blood eosinophil count
203	rs3184504	celiac disease
204	rs3184504	celiac disease
205	rs3184504	celiac disease
206	rs3184504	coronary artery disease
207	rs3184504	coronary artery disease
208	rs3184504	coronary artery disease age 50
209	rs3184504	cystatin c in serum
210	rs3184504	diastolic blood pressure
211	rs3184504	diastolic blood pressure
212	rs3184504	diastolic blood pressure
213	rs3184504	diastolic blood pressure
214	rs3184504	diastolic blood pressure
215	rs3184504	eosinophil count
216	rs3184504	gene expression of cux2 in prefrontal cortex
217	rs3184504	gene expression of cux2 in visual cortex
218	rs3184504	generalized vitiligo
219	rs3184504	hematocrit hct
220	rs3184504	hematocrit hct
221	rs3184504	hemoglobin hb
222	rs3184504	hemoglobin hb
223	rs3184504	hemoglobin hb
224	rs3184504	hypertension
225	rs3184504	hypothyroidism
226	rs3184504	juvenile idiopathic arthritis including oligoarticular and rheumatoid factor negative polyarticular jia
227	rs3184504	ldl cholesterol
228	rs3184504	ldl cholesterol
229	rs3184504	ldl cholesterol
230	rs3184504	lymphocyte count
231	rs3184504	mean arterial pressure
232	rs3184504	myocardial infarction
233	rs3184504	plasma beta 2 microglobulin levels
234	rs3184504	platelet count plt
235	rs3184504	platelet count plt
236	rs3184504	platelet count plt
237	rs3184504	primary biliary cirrhosis
238	rs3184504	primary sclerosing cholangitis
239	rs3184504	red blood cell count rbc
240	rs3184504	red blood cell count rbc
241	rs3184504	retinal venular caliber
242	rs3184504	rheumatoid arthritis and celiac disease
243	rs3184504	selective immunoglobulin a deficiency igad
244	rs3184504	serum urate
245	rs3184504	soluble intercellular adhesion molecule 1 icam 1
246	rs3184504	systolic blood pressure
247	rs3184504	systolic blood pressure
248	rs3184504	systolic blood pressure
249	rs3184504	systolic blood pressure
250	rs3184504	systolic blood pressure
251	rs3184504	systolic blood pressure and diastolic blood pressure
252	rs3184504	total cholesterol
253	rs3184504	total cholesterol
254	rs3184504	total cholesterol
255	rs3184504	type 1 diabetes
256	rs3184504	type 1 diabetes
257	rs3184504	type 1 diabetes
258	rs3184504	serum urate
259	rs3184504	coronary artery disease
260	rs3184504	coronary artery disease
261	rs3184504	diastolic blood pressure
262	rs3184504	systolic blood pressure
263	rs3184504	primary sclerosing cholangitis
264	rs3184504	beta 2 microglubulin plasma levels
265	rs3184504	blood metabolite levels
266	rs3184504	colorectal cancer
267	rs3184504	colorectal or endometrial cancer
268	rs3184504	coronary artery disease
269	rs3184504	coronary artery disease
270	rs3184504	diastolic blood pressure
271	rs3184504	diastolic blood pressure
272	rs3184504	diastolic blood pressure
273	rs3184504	diastolic blood pressure
274	rs3184504	eosinophil counts
275	rs3184504	fibrinogen levels
276	rs3184504	granulocyte count
277	rs3184504	hematocrit
278	rs3184504	hemoglobin concentration
279	rs3184504	hemoglobin levels
280	rs3184504	hypothyroidism
281	rs3184504	inflammatory bowel disease
282	rs3184504	lymphocyte counts
283	rs3184504	myeloid white cell count
284	rs3184504	neutrophil count
285	rs3184504	platelet count
286	rs3184504	platelet counts
287	rs3184504	platelet counts
288	rs3184504	plateletcrit
289	rs3184504	primary sclerosing cholangitis
290	rs3184504	red blood cell count
291	rs3184504	red blood cell traits
292	rs3184504	reticulocyte count
293	rs3184504	sum basophil neutrophil counts
294	rs3184504	sum neutrophil eosinophil counts
295	rs3184504	systolic blood pressure
296	rs3184504	systolic blood pressure
297	rs3184504	tonsillectomy
298	rs3184504	tonsillectomy
299	rs3184504	type 1 diabetes
300	rs3184504	type 1 diabetes autoantibodies
301	rs3184504	white blood cell count
302	rs3184504	acute myocardial infarction
303	rs3184504	arm fat-free mass left
304	rs3184504	arm fat-free mass right
305	rs3184504	arm predicted mass left
306	rs3184504	arm predicted mass right
307	rs3184504	basal metabolic rate
308	rs3184504	birth weight
309	rs3184504	birth weight of first child
310	rs3184504	comparative height size at age 10
311	rs3184504	diastolic blood pressure
312	rs3184504	hayfever, allergic rhinitis or eczema
313	rs3184504	height
314	rs3184504	hip circumference
315	rs3184504	illnesses of father: heart disease
316	rs3184504	illnesses of siblings: high blood pressure
317	rs3184504	illnesses of siblings: none of the above, group 1
318	rs3184504	impedance of arm left
319	rs3184504	impedance of arm right
320	rs3184504	impedance of leg right
321	rs3184504	impedance of whole body
322	rs3184504	leg fat-free mass left
323	rs3184504	leg fat-free mass right
324	rs3184504	leg predicted mass left
325	rs3184504	leg predicted mass right
326	rs3184504	mean time to correctly identify matches
327	rs3184504	medication for cholesterol, blood pressure or diabetes: blood pressure medication
328	rs3184504	medication for cholesterol, blood pressure or diabetes: none of the above
329	rs3184504	no blood clot, bronchitis, emphysema, asthma, rhinitis, eczema or allergy diagnosed by doctor
330	rs3184504	no treatment with medication for cholesterol, blood pressure, diabetes, or take exogenous hormones
331	rs3184504	number of self-reported non-cancer illnesses
332	rs3184504	number of treatments or medications taken
333	rs3184504	past tobacco smoking
334	rs3184504	self-reported heart attack or myocardial infarction
335	rs3184504	self-reported hypertension
336	rs3184504	self-reported hypothyroidism or myxoedema
337	rs3184504	smoking status: previous
338	rs3184504	systolic blood pressure
339	rs3184504	taking other prescription medications
340	rs3184504	treatment with atenolol
341	rs3184504	treatment with blood pressure medication
342	rs3184504	treatment with levothyroxine sodium
343	rs3184504	treatment with thyroxine product
344	rs3184504	trunk fat-free mass
345	rs3184504	trunk predicted mass
346	rs3184504	vascular or heart problems diagnosed by doctor: heart attack
347	rs3184504	vascular or heart problems diagnosed by doctor: high blood pressure
348	rs3184504	vascular or heart problems diagnosed by doctor: none of the above
349	rs3184504	weight
350	rs3184504	whole body fat-free mass
351	rs3184504	whole body water mass
352	rs3184504	coronary artery disease
353	rs3184504	blood pressure
354	rs3184504	blood pressure
355	rs3184504	blood pressure
356	rs3184504	diabetes mellitus type 1
357	rs3184504	diabetes mellitus type 1
358	rs3184504	eosinophils
359	rs3184504	hypothyroidism
360	rs3184504	coronary artery disease
361	rs3184504	coronary artery disease
362	rs4402589	eosinophil count
363	rs4402589	mean corpuscular hemoglobin
364	rs4402589	mean corpuscular volume
365	rs4402589	red blood cell count
366	rs4402589	age at menarche
367	rs4402589	arm fat mass left
368	rs4402589	arm fat mass right
369	rs4402589	arm fat percentage left
370	rs4402589	arm fat percentage right
371	rs4402589	arm fat-free mass left
372	rs4402589	arm fat-free mass right
373	rs4402589	arm predicted mass left
374	rs4402589	arm predicted mass right
375	rs4402589	basal metabolic rate
376	rs4402589	body fat percentage
377	rs4402589	body mass index
378	rs4402589	comparative height size at age 10
379	rs4402589	height
380	rs4402589	hip circumference
381	rs4402589	impedance of arm left
382	rs4402589	impedance of arm right
383	rs4402589	impedance of leg left
384	rs4402589	impedance of leg right
385	rs4402589	impedance of whole body
386	rs4402589	leg fat mass left
387	rs4402589	leg fat mass right
388	rs4402589	leg fat percentage left
389	rs4402589	leg fat percentage right
390	rs4402589	leg fat-free mass left
391	rs4402589	leg fat-free mass right
392	rs4402589	leg predicted mass left
393	rs4402589	leg predicted mass right
394	rs4402589	number of incorrect matches in round
395	rs4402589	trunk fat mass
396	rs4402589	trunk fat percentage
397	rs4402589	trunk fat-free mass
398	rs4402589	trunk predicted mass
399	rs4402589	waist circumference
400	rs4402589	weight
401	rs4402589	whole body fat mass
402	rs4402589	whole body fat-free mass
403	rs4402589	whole body water mass
404	rs4402589	schizophrenia
405	rs72800849	impedance of arm left
406	rs72800849	impedance of arm right
407	rs72800849	impedance of leg right
408	rs72800849	impedance of whole body
409	rs2079672	mean corpuscular volume
410	rs2079672	self-reported malignant melanoma
411	rs281379	mean platelet volume
412	rs281379	total cholesterol
413	rs281379	total cholesterol
414	rs281379	crohns disease
415	rs281379	crohns disease
416	rs281379	psoriasis and crohns disease combined
417	rs281379	total cholesterol
418	rs281379	crohns disease
419	rs281379	crohns disease
420	rs281379	crohns disease
421	rs281379	pubertal anthropometrics
422	rs281379	alcohol intake frequency
423	rs281379	bring up phlegm or sputum/mucus on most days
424	rs281379	cholelithiasis
425	rs281379	medication for cholesterol, blood pressure or diabetes: cholesterol lowering medication
426	rs281379	self-reported high cholesterol
427	rs281379	sodium in urine
428	rs281379	alkaline phosphatase

## Sheet: Data S3
	SNP	effect_allele.exposure	other_allele.exposure	effect_allele.outcome	other_allele.outcome	beta.exposure	beta.outcome	eaf.exposure	eaf.outcome	remove	palindromic	ambiguous	id.outcome	se.outcome	pval.outcome	outcome	mr_keep.outcome	pval_origin.outcome	data_source.outcome	X	pos.exposure	pval.exposure	se.exposure	exposure	mr_keep.exposure	pval_origin.exposure	id.exposure	data_source.exposure	action	mr_keep	samplesize.outcome
1	rs12413578	T	C	T	C	-0.161887	0.0063	0.0583813	NA	FALSE	FALSE	FALSE	fbSCsj	0.015	0.6748	outcome	TRUE	reported	textfile	2336	9007290	1.8e-10	0.0253843	exposure	TRUE	reported	mIiDbH	textfile	2	TRUE	NA
2	rs2079672	A	G	A	G	-0.0683695	-0.0017	0.604806	NA	FALSE	FALSE	FALSE	fbSCsj	0.0088	0.8454	outcome	TRUE	reported	textfile	2416	89818509	4.8e-09	0.0116792	exposure	TRUE	reported	mIiDbH	textfile	2	TRUE	NA
3	rs2095044	C	T	C	T	-0.15032	0.0044	0.761052	NA	FALSE	FALSE	FALSE	fbSCsj	0.0094	0.6414	outcome	TRUE	reported	textfile	2189	6192796	9.59e-31	0.0130402	exposure	TRUE	reported	mIiDbH	textfile	2	TRUE	NA
4	rs3744374	A	G	A	G	-0.09151	-0.0082	0.230065	NA	FALSE	FALSE	FALSE	fbSCsj	0.011	0.4549	outcome	TRUE	reported	textfile	2419	35745536	2.87e-11	0.0137545	exposure	TRUE	reported	mIiDbH	textfile	2	TRUE	NA
5	rs41260844	T	C	T	C	-0.0787006	0.0022	0.299919	NA	FALSE	FALSE	FALSE	fbSCsj	0.0096	0.8165	outcome	TRUE	reported	textfile	2460	19755901	4.31e-10	0.0126075	exposure	TRUE	reported	mIiDbH	textfile	2	TRUE	NA
6	rs6889889	A	G	A	G	0.123597	0.0103	0.300763	NA	FALSE	FALSE	FALSE	fbSCsj	0.0092	0.2633	outcome	TRUE	reported	textfile	207	111122718	6.18e-24	0.0122506	exposure	TRUE	reported	mIiDbH	textfile	2	TRUE	NA
7	rs6967330	A	G	A	G	0.0717546	-0.0113	0.267234	NA	FALSE	FALSE	FALSE	fbSCsj	0.011	0.3065	outcome	TRUE	reported	textfile	2142	106018005	2.36e-08	0.0128521	exposure	TRUE	reported	mIiDbH	textfile	2	TRUE	NA
8	rs72800849	A	C	A	C	-0.0804074	0.0076	0.220322	NA	FALSE	FALSE	FALSE	fbSCsj	0.011	0.488599	outcome	TRUE	reported	textfile	2393	31012093	7.72e-09	0.0139246	exposure	TRUE	reported	mIiDbH	textfile	2	TRUE	NA
9	rs748660	G	C	G	C	-0.0787578	0.0003	0.394772	NA	FALSE	TRUE	TRUE	fbSCsj	0.0088	0.977	outcome	TRUE	reported	textfile	2322	124333370	1.94e-11	0.0117369	exposure	TRUE	reported	mIiDbH	textfile	2	FALSE	NA
10	rs887972	A	G	A	G	0.0758778	-0.007	0.293179	NA	FALSE	FALSE	FALSE	fbSCsj	0.0084	0.4024	outcome	TRUE	reported	textfile	99	102424485	1.01e-09	0.0124224	exposure	TRUE	reported	mIiDbH	textfile	2	TRUE	NA

## Sheet: Data S4
	SNP	effect_allele.exposure	other_allele.exposure	effect_allele.outcome	other_allele.outcome	beta.exposure	beta.outcome	eaf.exposure	eaf.outcome	remove	palindromic	ambiguous	id.outcome	se.outcome	pval.outcome	outcome	mr_keep.outcome	pval_origin.outcome	data_source.outcome	X	pos.exposure	pval.exposure	se.exposure	exposure	mr_keep.exposure	pval_origin.exposure	id.exposure	data_source.exposure	action	mr_keep	samplesize.outcome
1	rs12413578	T	C	T	C	-0.161887	-0.0165	0.0583813	NA	FALSE	FALSE	FALSE	HpWbUK	0.0328	0.6155	outcome	TRUE	reported	textfile	2336	9007290	1.8e-10	0.0253843	exposure	TRUE	reported	mIiDbH	textfile	2	TRUE	NA
2	rs2079672	A	G	A	G	-0.0683695	0.0137	0.604806	NA	FALSE	FALSE	FALSE	HpWbUK	0.0187	0.466	outcome	TRUE	reported	textfile	2416	89818509	4.8e-09	0.0116792	exposure	TRUE	reported	mIiDbH	textfile	2	TRUE	NA
3	rs2095044	C	T	C	T	-0.15032	0.0179	0.761052	NA	FALSE	FALSE	FALSE	HpWbUK	0.0203	0.3768	outcome	TRUE	reported	textfile	2189	6192796	9.59e-31	0.0130402	exposure	TRUE	reported	mIiDbH	textfile	2	TRUE	NA
4	rs3744374	A	G	A	G	-0.09151	-0.0262	0.230065	NA	FALSE	FALSE	FALSE	HpWbUK	0.0227	0.2475	outcome	TRUE	reported	textfile	2419	35745536	2.87e-11	0.0137545	exposure	TRUE	reported	mIiDbH	textfile	2	TRUE	NA
5	rs41260844	T	C	T	C	-0.0787006	-0.0197	0.299919	NA	FALSE	FALSE	FALSE	HpWbUK	0.021	0.3485	outcome	TRUE	reported	textfile	2460	19755901	4.31e-10	0.0126075	exposure	TRUE	reported	mIiDbH	textfile	2	TRUE	NA
6	rs6889889	A	G	A	G	0.123597	0.0268	0.300763	NA	FALSE	FALSE	FALSE	HpWbUK	0.0196	0.1713	outcome	TRUE	reported	textfile	207	111122718	6.18e-24	0.0122506	exposure	TRUE	reported	mIiDbH	textfile	2	TRUE	NA
7	rs6967330	A	G	A	G	0.0717546	-0.0474	0.267234	NA	FALSE	FALSE	FALSE	HpWbUK	0.0246	0.0539697	outcome	TRUE	reported	textfile	2142	106018005	2.36e-08	0.0128521	exposure	TRUE	reported	mIiDbH	textfile	2	TRUE	NA
8	rs72800849	A	C	A	C	-0.0804074	0.0051	0.220322	NA	FALSE	FALSE	FALSE	HpWbUK	0.0235	0.8287	outcome	TRUE	reported	textfile	2393	31012093	7.72e-09	0.0139246	exposure	TRUE	reported	mIiDbH	textfile	2	TRUE	NA
9	rs748660	G	C	G	C	-0.0787578	0.0003	0.394772	NA	FALSE	TRUE	TRUE	HpWbUK	0.0187	0.9883	outcome	TRUE	reported	textfile	2322	124333370	1.94e-11	0.0117369	exposure	TRUE	reported	mIiDbH	textfile	2	FALSE	NA
10	rs887972	A	G	A	G	0.0758778	-0.0391	0.293179	NA	FALSE	FALSE	FALSE	HpWbUK	0.0184	0.0330902	outcome	TRUE	reported	textfile	99	102424485	1.01e-09	0.0124224	exposure	TRUE	reported	mIiDbH	textfile	2	TRUE	NA

## Sheet: Data S5
	SNP	effect_allele.exposure	other_allele.exposure	effect_allele.outcome	other_allele.outcome	beta.exposure	beta.outcome	eaf.exposure	eaf.outcome	remove	palindromic	ambiguous	id.outcome	se.outcome	pval.outcome	outcome	mr_keep.outcome	pval_origin.outcome	data_source.outcome	X	pos.exposure	pval.exposure	se.exposure	exposure	mr_keep.exposure	pval_origin.exposure	id.exposure	data_source.exposure	action	mr_keep	samplesize.outcome
1	rs12413578	T	C	T	C	-0.161887	-0.0213	0.0583813	NA	FALSE	FALSE	FALSE	HTpDHR	0.0413	0.6064	outcome	TRUE	reported	textfile	2336	9007290	1.8e-10	0.0253843	exposure	TRUE	reported	mIiDbH	textfile	2	TRUE	NA
2	rs2079672	A	G	A	G	-0.0683695	0.0056	0.604806	NA	FALSE	FALSE	FALSE	HTpDHR	0.0244	0.8196	outcome	TRUE	reported	textfile	2416	89818509	4.8e-09	0.0116792	exposure	TRUE	reported	mIiDbH	textfile	2	TRUE	NA
3	rs2095044	C	T	C	T	-0.15032	0.0093	0.761052	NA	FALSE	FALSE	FALSE	HTpDHR	0.0251	0.711001	outcome	TRUE	reported	textfile	2189	6192796	9.59e-31	0.0130402	exposure	TRUE	reported	mIiDbH	textfile	2	TRUE	NA
4	rs3744374	A	G	A	G	-0.09151	-0.0067	0.230065	NA	FALSE	FALSE	FALSE	HTpDHR	0.0264	0.8002	outcome	TRUE	reported	textfile	2419	35745536	2.87e-11	0.0137545	exposure	TRUE	reported	mIiDbH	textfile	2	TRUE	NA
5	rs41260844	T	C	T	C	-0.0787006	0.0246	0.299919	NA	FALSE	FALSE	FALSE	HTpDHR	0.0243	0.3119	outcome	TRUE	reported	textfile	2460	19755901	4.31e-10	0.0126075	exposure	TRUE	reported	mIiDbH	textfile	2	TRUE	NA
6	rs6889889	A	G	A	G	0.123597	-0.0326	0.300763	NA	FALSE	FALSE	FALSE	HTpDHR	0.0246	0.1847	outcome	TRUE	reported	textfile	207	111122718	6.18e-24	0.0122506	exposure	TRUE	reported	mIiDbH	textfile	2	TRUE	NA
7	rs6967330	A	G	A	G	0.0717546	-0.0175	0.267234	NA	FALSE	FALSE	FALSE	HTpDHR	0.0298	0.5569	outcome	TRUE	reported	textfile	2142	106018005	2.36e-08	0.0128521	exposure	TRUE	reported	mIiDbH	textfile	2	TRUE	NA
8	rs72800849	A	C	A	C	-0.0804074	-0.0037	0.220322	NA	FALSE	FALSE	FALSE	HTpDHR	0.0305	0.9025	outcome	TRUE	reported	textfile	2393	31012093	7.72e-09	0.0139246	exposure	TRUE	reported	mIiDbH	textfile	2	TRUE	NA
9	rs748660	G	C	G	C	-0.0787578	-0.0101	0.394772	NA	FALSE	TRUE	TRUE	HTpDHR	0.023	0.6608	outcome	TRUE	reported	textfile	2322	124333370	1.94e-11	0.0117369	exposure	TRUE	reported	mIiDbH	textfile	2	FALSE	NA
10	rs887972	A	G	A	G	0.0758778	-0.0086	0.293179	NA	FALSE	FALSE	FALSE	HTpDHR	0.0215	0.690601	outcome	TRUE	reported	textfile	99	102424485	1.01e-09	0.0124224	exposure	TRUE	reported	mIiDbH	textfile	2	TRUE	NA

## Sheet: Data S6
	SNP	effect_allele.exposure	other_allele.exposure	effect_allele.outcome	other_allele.outcome	beta.exposure	beta.outcome	eaf.exposure	eaf.outcome	remove	palindromic	ambiguous	id.outcome	se.outcome	pval.outcome	outcome	mr_keep.outcome	pval_origin.outcome	data_source.outcome	X	pos.exposure	pval.exposure	se.exposure	exposure	mr_keep.exposure	pval_origin.exposure	id.exposure	data_source.exposure	action	mr_keep	samplesize.outcome
1	rs2079672	A	G	A	G	-0.0683695	-0.0221	0.604806	NA	FALSE	FALSE	FALSE	rLSWpd	0.0213	0.2992	outcome	TRUE	reported	textfile	2416	89818509	4.8e-09	0.0116792	exposure	TRUE	reported	mIiDbH	textfile	2	TRUE	NA
2	rs2095044	C	T	C	T	-0.15032	-0.0013	0.761052	NA	FALSE	FALSE	FALSE	rLSWpd	0.022	0.9532	outcome	TRUE	reported	textfile	2189	6192796	9.59e-31	0.0130402	exposure	TRUE	reported	mIiDbH	textfile	2	TRUE	NA
3	rs3744374	A	G	A	G	-0.09151	0.0045	0.230065	NA	FALSE	FALSE	FALSE	rLSWpd	0.0222	0.8387	outcome	TRUE	reported	textfile	2419	35745536	2.87e-11	0.0137545	exposure	TRUE	reported	mIiDbH	textfile	2	TRUE	NA
4	rs41260844	T	C	T	C	-0.0787006	0.0295	0.299919	NA	FALSE	FALSE	FALSE	rLSWpd	0.0202	0.1444	outcome	TRUE	reported	textfile	2460	19755901	4.31e-10	0.0126075	exposure	TRUE	reported	mIiDbH	textfile	2	TRUE	NA
5	rs6889889	A	G	A	G	0.123597	-0.0155	0.300763	NA	FALSE	FALSE	FALSE	rLSWpd	0.0218	0.4771	outcome	TRUE	reported	textfile	207	111122718	6.18e-24	0.0122506	exposure	TRUE	reported	mIiDbH	textfile	2	TRUE	NA
6	rs6967330	A	G	A	G	0.0717546	-0.0251	0.267234	NA	FALSE	FALSE	FALSE	rLSWpd	0.0246	0.3069	outcome	TRUE	reported	textfile	2142	106018005	2.36e-08	0.0128521	exposure	TRUE	reported	mIiDbH	textfile	2	TRUE	NA
7	rs72800849	A	C	A	C	-0.0804074	-0.0356	0.220322	NA	FALSE	FALSE	FALSE	rLSWpd	0.027	0.1881	outcome	TRUE	reported	textfile	2393	31012093	7.72e-09	0.0139246	exposure	TRUE	reported	mIiDbH	textfile	2	TRUE	NA
8	rs748660	G	C	G	C	-0.0787578	-0.0204	0.394772	NA	FALSE	TRUE	TRUE	rLSWpd	0.0203	0.3159	outcome	TRUE	reported	textfile	2322	124333370	1.94e-11	0.0117369	exposure	TRUE	reported	mIiDbH	textfile	2	FALSE	NA
9	rs887972	A	G	A	G	0.0758778	-0.0043	0.293179	NA	FALSE	FALSE	FALSE	rLSWpd	0.0178	0.8077	outcome	TRUE	reported	textfile	99	102424485	1.01e-09	0.0124224	exposure	TRUE	reported	mIiDbH	textfile	2	TRUE	NA

## Sheet: Data S7
	SNP	effect_allele.exposure	other_allele.exposure	effect_allele.outcome	other_allele.outcome	beta.exposure	beta.outcome	eaf.exposure	eaf.outcome	remove	palindromic	ambiguous	id.outcome	se.outcome	pval.outcome	outcome	mr_keep.outcome	pval_origin.outcome	data_source.outcome	X	pos.exposure	pval.exposure	se.exposure	exposure	mr_keep.exposure	pval_origin.exposure	id.exposure	data_source.exposure	action	mr_keep	samplesize.outcome
1	rs12413578	T	C	T	C	-0.161887	-0.0165	0.0583813	NA	FALSE	FALSE	FALSE	J1OpQT	0.0328	0.6155	outcome	TRUE	reported	textfile	2336	9007290	1.8e-10	0.0253843	exposure	TRUE	reported	mIiDbH	textfile	2	TRUE	NA
2	rs2079672	A	G	A	G	-0.0683695	0.0137	0.604806	NA	FALSE	FALSE	FALSE	J1OpQT	0.0187	0.466	outcome	TRUE	reported	textfile	2416	89818509	4.8e-09	0.0116792	exposure	TRUE	reported	mIiDbH	textfile	2	TRUE	NA
3	rs2095044	C	T	C	T	-0.15032	0.0179	0.761052	NA	FALSE	FALSE	FALSE	J1OpQT	0.0203	0.3768	outcome	TRUE	reported	textfile	2189	6192796	9.59e-31	0.0130402	exposure	TRUE	reported	mIiDbH	textfile	2	TRUE	NA
4	rs3744374	A	G	A	G	-0.09151	-0.0262	0.230065	NA	FALSE	FALSE	FALSE	J1OpQT	0.0227	0.2475	outcome	TRUE	reported	textfile	2419	35745536	2.87e-11	0.0137545	exposure	TRUE	reported	mIiDbH	textfile	2	TRUE	NA
5	rs41260844	T	C	T	C	-0.0787006	-0.0197	0.299919	NA	FALSE	FALSE	FALSE	J1OpQT	0.021	0.3485	outcome	TRUE	reported	textfile	2460	19755901	4.31e-10	0.0126075	exposure	TRUE	reported	mIiDbH	textfile	2	TRUE	NA
6	rs6889889	A	G	A	G	0.123597	0.0268	0.300763	NA	FALSE	FALSE	FALSE	J1OpQT	0.0196	0.1713	outcome	TRUE	reported	textfile	207	111122718	6.18e-24	0.0122506	exposure	TRUE	reported	mIiDbH	textfile	2	TRUE	NA
7	rs6967330	A	G	A	G	0.0717546	-0.0474	0.267234	NA	FALSE	FALSE	FALSE	J1OpQT	0.0246	0.0539697	outcome	TRUE	reported	textfile	2142	106018005	2.36e-08	0.0128521	exposure	TRUE	reported	mIiDbH	textfile	2	TRUE	NA
8	rs72800849	A	C	A	C	-0.0804074	0.0051	0.220322	NA	FALSE	FALSE	FALSE	J1OpQT	0.0235	0.8287	outcome	TRUE	reported	textfile	2393	31012093	7.72e-09	0.0139246	exposure	TRUE	reported	mIiDbH	textfile	2	TRUE	NA
9	rs748660	G	C	G	C	-0.0787578	0.0003	0.394772	NA	FALSE	TRUE	TRUE	J1OpQT	0.0187	0.9883	outcome	TRUE	reported	textfile	2322	124333370	1.94e-11	0.0117369	exposure	TRUE	reported	mIiDbH	textfile	2	FALSE	NA
10	rs887972	A	G	A	G	0.0758778	-0.0391	0.293179	NA	FALSE	FALSE	FALSE	J1OpQT	0.0184	0.0330902	outcome	TRUE	reported	textfile	99	102424485	1.01e-09	0.0124224	exposure	TRUE	reported	mIiDbH	textfile	2	TRUE	NA

## Sheet: Data S8
	SNP	effect_allele.exposure	other_allele.exposure	effect_allele.outcome	other_allele.outcome	beta.exposure	beta.outcome	eaf.exposure	eaf.outcome	remove	palindromic	ambiguous	id.outcome	se.outcome	pval.outcome	outcome	mr_keep.outcome	pval_origin.outcome	data_source.outcome	X	pos.exposure	pval.exposure	se.exposure	exposure	mr_keep.exposure	pval_origin.exposure	id.exposure	data_source.exposure	action	mr_keep	samplesize.outcome
1	rs2079672	A	G	A	G	-0.0683695	0.0162	0.604806	NA	FALSE	FALSE	FALSE	9IPyV3	0.0522	0.7563	outcome	TRUE	reported	textfile	2416	89818509	4.8e-09	0.0116792	exposure	TRUE	reported	Gl9uiY	textfile	2	TRUE	NA
2	rs2095044	C	T	C	T	-0.15032	-0.0745	0.761052	NA	FALSE	FALSE	FALSE	9IPyV3	0.0595	0.2109	outcome	TRUE	reported	textfile	2189	6192796	9.59e-31	0.0130402	exposure	TRUE	reported	Gl9uiY	textfile	2	TRUE	NA
3	rs6967330	A	G	A	G	0.0717546	0.0902	0.267234	NA	FALSE	FALSE	FALSE	9IPyV3	0.0676	0.1819	outcome	TRUE	reported	textfile	2142	106018005	2.36e-08	0.0128521	exposure	TRUE	reported	Gl9uiY	textfile	2	TRUE	NA
4	rs72800849	A	C	A	C	-0.0804074	0.0238	0.220322	NA	FALSE	FALSE	FALSE	9IPyV3	0.0598	0.6908	outcome	TRUE	reported	textfile	2393	31012093	7.72e-09	0.0139246	exposure	TRUE	reported	Gl9uiY	textfile	2	TRUE	NA
5	rs887972	A	G	A	G	0.0758778	-0.0186	0.293179	NA	FALSE	FALSE	FALSE	9IPyV3	0.0565	0.7417	outcome	TRUE	reported	textfile	99	102424485	1.01e-09	0.0124224	exposure	TRUE	reported	Gl9uiY	textfile	2	TRUE	NA

## Sheet: Data S9
	SNP	effect_allele.exposure	other_allele.exposure	effect_allele.outcome	other_allele.outcome	beta.exposure	beta.outcome	eaf.exposure	eaf.outcome	remove	palindromic	ambiguous	id.outcome	se.outcome	pval.outcome	outcome	mr_keep.outcome	pval_origin.outcome	data_source.outcome	X	pos.exposure	pval.exposure	se.exposure	exposure	mr_keep.exposure	pval_origin.exposure	id.exposure	data_source.exposure	action	mr_keep	samplesize.outcome
1	rs2079672	A	G	A	G	-0.0683695	0.0054	0.604806	NA	FALSE	FALSE	FALSE	SKcJYt	0.0678	0.9363	outcome	TRUE	reported	textfile	2416	89818509	4.8e-09	0.0116792	exposure	TRUE	reported	Gl9uiY	textfile	2	TRUE	NA
2	rs2095044	C	T	C	T	-0.15032	-0.0891	0.761052	NA	FALSE	FALSE	FALSE	SKcJYt	0.078	0.2535	outcome	TRUE	reported	textfile	2189	6192796	9.59e-31	0.0130402	exposure	TRUE	reported	Gl9uiY	textfile	2	TRUE	NA
3	rs6967330	A	G	A	G	0.0717546	0.0783	0.267234	NA	FALSE	FALSE	FALSE	SKcJYt	0.088	0.3734	outcome	TRUE	reported	textfile	2142	106018005	2.36e-08	0.0128521	exposure	TRUE	reported	Gl9uiY	textfile	2	TRUE	NA
4	rs72800849	A	C	A	C	-0.0804074	0.091	0.220322	NA	FALSE	FALSE	FALSE	SKcJYt	0.0775	0.2402	outcome	TRUE	reported	textfile	2393	31012093	7.72e-09	0.0139246	exposure	TRUE	reported	Gl9uiY	textfile	2	TRUE	NA
5	rs887972	A	G	A	G	0.0758778	-0.0101	0.293179	NA	FALSE	FALSE	FALSE	SKcJYt	0.0748	0.893	outcome	TRUE	reported	textfile	99	102424485	1.01e-09	0.0124224	exposure	TRUE	reported	Gl9uiY	textfile	2	TRUE	NA

## Sheet: Data s10
	SNP	effect_allele.exposure	other_allele.exposure	effect_allele.outcome	other_allele.outcome	beta.exposure	beta.outcome	eaf.exposure	eaf.outcome	remove	palindromic	ambiguous	id.outcome	se.outcome	pval.outcome	outcome	mr_keep.outcome	pval_origin.outcome	data_source.outcome	X	pos.exposure	pval.exposure	se.exposure	exposure	mr_keep.exposure	pval_origin.exposure	id.exposure	data_source.exposure	action	mr_keep	samplesize.outcome
1	rs2079672	A	G	A	G	-0.0683695	0.0108	0.604806	NA	FALSE	FALSE	FALSE	AQkIXA	0.0621	0.8615	outcome	TRUE	reported	textfile	2416	89818509	4.8e-09	0.0116792	exposure	TRUE	reported	Gl9uiY	textfile	2	TRUE	NA
2	rs2095044	C	T	C	T	-0.15032	-0.0548	0.761052	NA	FALSE	FALSE	FALSE	AQkIXA	0.0712	0.4416	outcome	TRUE	reported	textfile	2189	6192796	9.59e-31	0.0130402	exposure	TRUE	reported	Gl9uiY	textfile	2	TRUE	NA
3	rs6967330	A	G	A	G	0.0717546	0.0913	0.267234	NA	FALSE	FALSE	FALSE	AQkIXA	0.0806	0.2575	outcome	TRUE	reported	textfile	2142	106018005	2.36e-08	0.0128521	exposure	TRUE	reported	Gl9uiY	textfile	2	TRUE	NA
4	rs72800849	A	C	A	C	-0.0804074	-0.0011	0.220322	NA	FALSE	FALSE	FALSE	AQkIXA	0.0716	0.9873	outcome	TRUE	reported	textfile	2393	31012093	7.72e-09	0.0139246	exposure	TRUE	reported	Gl9uiY	textfile	2	TRUE	NA
5	rs887972	A	G	A	G	0.0758778	-0.0264	0.293179	NA	FALSE	FALSE	FALSE	AQkIXA	0.0667	0.6919	outcome	TRUE	reported	textfile	99	102424485	1.01e-09	0.0124224	exposure	TRUE	reported	Gl9uiY	textfile	2	TRUE	NA
